# Supplementary material for: Bacterial lipid synthesizing enzymes PlsY and PlsC utilize both stereo-forms of glycerol-phosphate
Source: EMBO Rep. 2026 Jun 12;27(14):3928–43. doi: 10.1038/s44319-026-00827-z (PMC13400652; doi:10.1038/s44319-026-00827-z)
Supplement: Supplementary file 4 — Source data Fig. 2 [file 44319_2026_827_MOESM4_ESM.zip]

Archive with 10 entries (6 files):
- Figure 2/
- Figure 2/2B/
- Figure 2/2B/BsPlsY_Gel_paper.png
- Figure 2/2B/Gel_EcPlsY_paper.png
- Figure 2/2B/Gel_FakA_paper.png
- Figure 2/2B/Gel_FakB_paper.png
- Figure 2/2C/
- Figure 2/2C/2C.xlsx
- Figure 2/2D/
- Figure 2/2D/2D.xlsx
