# Supplementary material for: Bacterial lipid synthesizing enzymes PlsY and PlsC utilize both stereo-forms of glycerol-phosphate
Source: EMBO Rep. 2026 Jun 12;27(14):3928–43. doi: 10.1038/s44319-026-00827-z (PMC13400652; doi:10.1038/s44319-026-00827-z)
Supplement: Supplementary file 4 — Source data Fig. 2 [file 44319_2026_827_MOESM4_ESM.zip › Figure 2/2C/2C.xlsx]

## Sheet: Sheet1
	DDM (ISTD) - integrated peak area of raw ion counts		Oleic acid - integrated peak area of raw ion counts	Oleic Acid (corrected)		LPA - integrated peak area of raw ion counts	LPA (corrected)
control_1	2.43507e+08		278980	0.00114567		52213	0.000214421
control_2	2.38181e+08		424074	0.00178047		1525	6.40271e-06
control_3	3.47436e+08		762544	0.00219478		11811	3.39948e-05
control_4	2.93426e+08		655092	0.00223257		4738	1.61472e-05
control_5	3.38438e+08		763128	0.00225486		64402	0.000190292
FakA/B_1	2.47414e+08		137855	0.000557184		37498	0.00015156
FakA/B_2	2.41577e+08		231447	0.000958064		1721	7.12401e-06
FakA/B_3	2.95091e+08		364166	0.00123408		1991	6.74707e-06
FakA/B_4	3.03403e+08		358663	0.00118213		1446	4.76593e-06
FakA/B_5	2.32197e+08		319290	0.00137508		7020	3.02329e-05
FakA/B-BsPlsY_G3P_1	2.86258e+08		368134	0.00128602		1637199	0.00571932
FakA/B-BsPlsY_G3P_2	1.84501e+08		136884	0.000741913		1211022	0.00656376
FakA/B-BsPlsY_G3P_3	3.00146e+08		171554	0.000571568		2674716	0.00891138
FakA/B-BsPlsY_G1P_1	2.27717e+08		81516.1	0.000357971		1176460	0.00516632
FakA/B-BsPlsY_G1P_2	3.16264e+08		360096	0.00113859		2233932	0.0070635
FakA/B-BsPlsY_G1P_3	1.85376e+08		189773	0.00102372		997098	0.0053788
Average
	Oleic acid	LPA 18:1
control	0.00192167	9.22515e-05
FakA/B	0.00106131	4.0086e-05
FakA/B - BsPlsY (G3P)	0.000866502	0.00706482
FakA/B - BsPlsY (G1P)	0.000840095	0.00586954
Stdev
	Oleic acid	LPA
control	0.000475491	0.000101357
FakA/B	0.000319258	6.31842e-05
FakA/B - BsPlsY (G3P)	0.000373166	0.00165397
FakA/B - BsPlsY (G1P)	0.000421464	0.00103944
Due to differences in ionization of different lipid species, only ion counts of a single lipid species can be compared, not between lipid species. To further improve visualization, lipid species were scaled
	Oleic acid	LPA
control_1	0.0343702	0.000643262
control_2	0.0534142	1.92081e-05
control_3	0.0658433	0.000101984
control_4	0.066977	4.84416e-05
control_5	0.0676457	0.000570876
FakA/B_1	0.0167155	0.000454679
FakA/B_2	0.0287419	2.1372e-05
FakA/B_3	0.0370224	2.02412e-05
FakA/B_4	0.035464	1.42978e-05
FakA/B_5	0.0412524	9.06988e-05
FakA/B-BsPlsY_G3P_1	0.0385807	0.017158
FakA/B-BsPlsY_G3P_2	0.0222574	0.0196913
FakA/B-BsPlsY_G3P_3	0.0171471	0.0267341
FakA/B-BsPlsY_G1P_1	0.0107391	0.015499
FakA/B-BsPlsY_G1P_2	0.0341578	0.0211905
FakA/B-BsPlsY_G1P_3	0.0307116	0.0161364
Average
	Oleic acid	LPA 18:1
control	0.0576501	0.000276754
FakA/B	0.0318393	0.000120258
FakA/B - BsPlsY (G3P)	0.025995	0.0211945
FakA/B - BsPlsY (G1P)	0.0252029	0.0176086
Stdev
	Oleic acid	LPA
control	0.0142647	0.000304071
FakA/B	0.00957774	0.000189553
FakA/B - BsPlsY (G3P)	0.011195	0.0049619
FakA/B - BsPlsY (G1P)	0.0126439	0.00311833
