# Supplementary material for: Bacterial lipid synthesizing enzymes PlsY and PlsC utilize both stereo-forms of glycerol-phosphate
Source: EMBO Rep. 2026 Jun 12;27(14):3928–43. doi: 10.1038/s44319-026-00827-z (PMC13400652; doi:10.1038/s44319-026-00827-z)
Supplement: Supplementary file 4 — Source data Fig. 2 [file 44319_2026_827_MOESM4_ESM.zip › Figure 2/2D/2D.xlsx]

## Sheet: Sheet1
	DDM (ISTD) - integrated peak area of raw ion counts		Oleic acid - integrated peak area of raw ion counts	Oleic Acid (corrected)		LPA - integrated peak area of raw ion counts	LPA (corrected)
Control_1	2.42489e+10		1.62722e+10	0.671048		20979.3	8.65166e-07
Control_2	2.39862e+10		1.51489e+10	0.63157		42455.6	1.77e-06
Control_3	2.34222e+10		1.43162e+10	0.611223		33739	1.44047e-06
FakA/B_1	2.56031e+10		1.46628e+10	0.572695		3.28955e+06	0.000128482
FakA/B_2	2.66284e+10		1.44484e+10	0.542592		2.89605e+06	0.000108758
FakA/B_3	2.50033e+10		1.40476e+10	0.561832		2.86617e+06	0.000114632
FakA/B-EcPlsY_G3P_1	2.61062e+10		1.48118e+10	0.56737		6.51754e+08	0.0249655
FakA/B-EcPlsY_G3P_2	2.7652e+10		1.45073e+10	0.524636		8.10488e+08	0.0293102
FakA/B-EcPlsY_G3P_3	2.67795e+10		1.37231e+10	0.512447		5.77567e+08	0.0215675
FakA/B-EcPlsY_G1P_1	2.66925e+10		1.31479e+10	0.49257		4.68707e+08	0.0175595
FakA/B-EcPlsY_G1P_2	2.82489e+10		1.46893e+10	0.519996		6.08915e+08	0.0215554
FakA/B-EcPlsY_G1P_3	2.81909e+10		1.43799e+10	0.51009		6.22049e+08	0.0220656
Average
	Oleic acid	LPA 18:1
No enzyme	0.637947	1.35855e-06
FakA/B	0.55904	0.000117291
FakA/B - EcPlsY (G3P)	0.534817	0.0252811
FakA/B - EcPlsY (G1P)	0.507552	0.0203935
Stdev
	Oleic acid	LPA
	0.0304183	4.57948e-07
	0.0152445	1.01275e-05
	0.0288424	0.00388101
	0.0138876	0.00246752
Due to differences in ionization of different lipid species, only ion counts of a single lipid species can be compared, not between lipid species. To further improve visualization, lipid species were scaled
	Oleic acid	LPA
No enzyme_1	0.0671048	8.65166e-07
No enzyme_2	0.063157	1.77e-06
No enzyme_3	0.0611223	1.44047e-06
FakA/B_1	0.0572695	0.000128482
FakA/B_2	0.0542592	0.000108758
FakA/B_3	0.0561832	0.000114632
FakA/B-EcPlsY_G3P_1	0.056737	0.0249655
FakA/B-EcPlsY_G3P_2	0.0524636	0.0293102
FakA/B-EcPlsY_G3P_3	0.0512447	0.0215675
FakA/B-EcPlsY_G1P_1	0.049257	0.0175595
FakA/B-EcPlsY_G1P_2	0.0519996	0.0215554
FakA/B-EcPlsY_G1P_3	0.051009	0.0220656
Average
	Oleic acid	LPA 18:1
No enzyme	0.0637947	1.35855e-06
FakA/B	0.055904	0.000117291
FakA/B - EcPlsY (G3P)	0.0534817	0.0252811
FakA/B - EcPlsY (G1P)	0.0507552	0.0203935
Stdev
	Oleic acid	LPA
	0.00304183	4.57948e-07
	0.00152445	1.01275e-05
	0.00288424	0.00388101
	0.00138876	0.00246752
