# Supplementary material for: Bacterial lipid synthesizing enzymes PlsY and PlsC utilize both stereo-forms of glycerol-phosphate
Source: EMBO Rep. 2026 Jun 12;27(14):3928–43. doi: 10.1038/s44319-026-00827-z (PMC13400652; doi:10.1038/s44319-026-00827-z)
Supplement: Supplementary file 5 — Source data Fig. 3 [file 44319_2026_827_MOESM5_ESM.zip]

Archive with 6 entries (3 files):
- Figure 3/
- Figure 3/3B/
- Figure 3/3B/Gel_FadD_paper.png
- Figure 3/3B/Gel_PlsB_paper.png
- Figure 3/3C/
- Figure 3/3C/3C.xlsx
