# Supplementary material for: Bacterial lipid synthesizing enzymes PlsY and PlsC utilize both stereo-forms of glycerol-phosphate
Source: EMBO Rep. 2026 Jun 12;27(14):3928–43. doi: 10.1038/s44319-026-00827-z (PMC13400652; doi:10.1038/s44319-026-00827-z)
Supplement: Supplementary file 5 — Source data Fig. 3 [file 44319_2026_827_MOESM5_ESM.zip › Figure 3/3C/3C.xlsx]

## Sheet: Sheet1
		DOPE (ISTD) - integrated peak area of raw ion counts		Oleic acid - integrated peak area of raw ion counts	Oleic acid (corrected)		Oleoyl-CoA - integrated peak area of raw ion counts	Oleoyl-CoA (corrected)		LPA 18:1 - integrated peak area of raw ion counts	LPA 18:1 (corrected)
no enzyme_1		5.18557e+09		1.82833e+10	3.52579		1597.44	3.08054e-07		766377	0.00014779
no enzyme_2		5.14186e+09		1.70211e+10	3.3103		1505.6	2.92813e-07		1.61948e+06	0.00031496
no enzyme_3		5.1906e+09		1.7402e+10	3.35261		2135.01	4.11323e-07		1.54094e+06	0.00029687
FadD_1		5.08901e+09		1.33379e+10	2.62092		4.97634e+09	0.977861		1.89582e+06	0.000372532
FadD_2		5.17875e+09		1.16606e+10	2.25162		5.51323e+09	1.06459		1.56709e+06	0.000302599
FadD_3		5.22363e+09		1.20256e+10	2.30216		4.96178e+09	0.949872		1890818	0.000361974
FadD-EcPlsB_G3P_1		4.75986e+09		1.17323e+10	2.46484		5.28577e+09	1.11049		6.49548e+08	0.136464
FadD-EcPlsB_G3P_2		5.20444e+09		1.28153e+10	2.46238		5.11741e+09	0.983278		7.70429e+08	0.148033
FadD-EcPlsB_G3P_3		5.16856e+09		1.31856e+10	2.55111		5.20799e+09	1.00763		7.76063e+08	0.150151
FadD-EcPlsB_G1P_1		5.17287e+09		1.20988e+10	2.3389		6.52298e+09	1.261		6.0869e+06	0.0011767
FadD-EcPlsB_G1P_2		5.15581e+09		1.32654e+10	2.57289		5.48526e+09	1.0639		7.81508e+06	0.00151578
FadD-EcPlsB_G1P_3		4.92598e+09		1.32689e+10	2.69366		5.21981e+09	1.05965		7.01283e+06	0.00142364
Average
	Oleic acid	Oleoyl-CoA	LPA 18:1
no enzyme	3.39623	3.37397e-07	0.000253207
FadD	2.39157	0.99744	0.000345702
FadD - EcPlsB (G3P)	2.49278	1.0338	0.144882
FadD - EcPlsB (G1P)	2.53515	1.12818	0.00137204
Stdev
	Oleic acid	Oleoyl-CoA	LPA 18:1
no enzyme	0.114178	6.44738e-08	9.17403e-05
FadD	0.200227	0.0598114	3.76993e-05
FadD - EcPlsB (G3P)	0.0505347	0.0675219	0.00736725
FadD - EcPlsB (G1P)	0.180366	0.115041	0.000175334
Due to differences in ionization of different lipid species, only ion counts of a single lipid species can be compared, not between lipid species. To further improve visualization, lipid species were scaled
	Oleic acid	Oleoyl-CoA	LPA 18:1
no enzyme_1	3.52579	3.08054e-07	0.000443371
no enzyme_2	3.3103	2.92813e-07	0.00094488
no enzyme_3	3.35261	4.11323e-07	0.000890611
FadD_1	2.62092	0.977861	0.0011176
FadD_2	2.25162	1.06459	0.000907797
FadD_3	2.30216	0.949872	0.00108592
FadD-EcPlsB_G3P_1	2.46484	1.11049	0.409391
FadD-EcPlsB_G3P_2	2.46238	0.983278	0.444099
FadD-EcPlsB_G3P_3	2.55111	1.00763	0.450452
FadD-EcPlsB_G1P_1	2.3389	1.261	0.00353009
FadD-EcPlsB_G1P_2	2.57289	1.0639	0.00454734
FadD-EcPlsB_G1P_3	2.69366	1.05965	0.00427093
Average
	Oleic acid	Oleoyl-CoA	LPA 18:1
no enzyme	3.39623	3.37397e-07	0.00075962
FadD	2.39157	0.99744	0.0010371
FadD - EcPlsB (G3P)	2.49278	1.0338	0.434647
FadD - EcPlsB (G1P)	2.53515	1.12818	0.00411612
Stdev
	Oleic acid	Oleoyl-CoA	LPA 18:1
no enzyme	0.114178	6.44738e-08	0.000275221
FadD	0.200227	0.0598114	0.000113098
FadD - EcPlsB (G3P)	0.0505347	0.0675219	0.0221018
FadD - EcPlsB (G1P)	0.180366	0.115041	0.000526001
