# Supplementary material for: Bacterial lipid synthesizing enzymes PlsY and PlsC utilize both stereo-forms of glycerol-phosphate
Source: EMBO Rep. 2026 Jun 12;27(14):3928–43. doi: 10.1038/s44319-026-00827-z (PMC13400652; doi:10.1038/s44319-026-00827-z)
Supplement: Supplementary file 6 — Source data Fig. 4 [file 44319_2026_827_MOESM6_ESM.zip]

Archive with 8 entries (4 files):
- Figure 4/
- Figure 4/4A/
- Figure 4/4A/Gel_Bsubtilis PlsC_paper.png
- Figure 4/4A/Gel_EcPlsC_paper.png
- Figure 4/4C/
- Figure 4/4C/4C.xlsx
- Figure 4/4D/
- Figure 4/4D/4D.xlsx
