# Supplementary material for: Bacterial lipid synthesizing enzymes PlsY and PlsC utilize both stereo-forms of glycerol-phosphate
Source: EMBO Rep. 2026 Jun 12;27(14):3928–43. doi: 10.1038/s44319-026-00827-z (PMC13400652; doi:10.1038/s44319-026-00827-z)
Supplement: Supplementary file 6 — Source data Fig. 4 [file 44319_2026_827_MOESM6_ESM.zip › Figure 4/4C/4C.xlsx]

## Sheet: Sheet1
	DOPE (ISTD) - integrated peak area of raw ion counts		Oleic acid - integrated peak area of raw ion counts	Oleic acid (corrected)		Oleoyl-CoA - integrated peak area of raw ion counts	Oleoyl-CoA (corrected)		LPA - integrated peak area of raw ion counts	LPA (corrected)		PA - integrated peak area of raw ion counts	PA (corrected)
No enzyme_1	7.03457e+07		1.16427e+06	0.0165507		0	0		2617.29	3.72062e-05		52796.8	0.000750534
No enzyme_2	5.52629e+07		926895	0.0167725		141.594	2.56218e-06		4324.14	7.82466e-05		42710.9	0.000772867
No enzyme_3	2.968e+07		679912	0.0229081		108.155	3.64405e-06		1292.04	4.35323e-05		3272.65	0.000110264
BsPlsY_G3P_1	7.34663e+07		28984	0.000394521		290.118	3.94899e-06		3.30228e+07	0.449496		58905	0.000801797
BsPlsY_G3P_2	5.31751e+07		39833.6	0.000749103		0	0		2.98538e+07	0.561425		162673	0.0030592
BsPlsY_G3P_3	2.52253e+07		8054.85	0.000319316		0	0		1.36636e+07	0.541663		19187.3	0.000760638
BsPlsY-BsPlsC_G3P_1	7.77114e+07		139855	0.00179966		2.30124e+06	0.0296126		2.69882e+07	0.347287		1.90914e+06	0.0245671
BsPlsY-BsPlsC_G3P_2	1.46404e+07		26956.2	0.00184123		416438	0.0284445		7.69357e+06	0.525503		423090	0.0288988
BsPlsY-BsPlsC_G3P_3	1.32684e+07		112255	0.0084603		325729	0.0245493		3.91904e+06	0.295367		501403	0.0377893
BsPlsY_G1P_1	2.54424e+07		507578	0.0199501		0	0		2.19746e+06	0.0863698		148349	0.00583079
BsPlsY_G1P_2	1.93426e+07		419461	0.0216859		0	0		1.7851e+06	0.0922887		9411.43	0.000486565
BsPlsY_G1P_3	3.35231e+07		427297	0.0127463		0	0		3.35685e+06	0.100135		26430	0.00078841
BsPlsY-BsPlsC_G1P_1	5.42299e+07		755738	0.0139358		2.94079e+06	0.0542282		2.95663e+06	0.0545204		492130	0.00907489
BsPlsY-BsPlsC_G1P_2	2.4544e+07		339192	0.0138197		842134	0.0343112		1.38029e+06	0.0562373		201497	0.00820963
BsPlsY-BsPlsC_G1P_3	3.99649e+07		364265	0.00911462		1.55616e+06	0.038938		2.81506e+06	0.0704384		309792	0.0077516
Average
	OA	Oleoyl-CoA	LPA (18:1)	PA (18:1/18:1)
No Enzyme	0.0187438	2.06874e-06	5.2995e-05	0.000544555
BsPlsY (G3P)	0.000487647	1.31633e-06	0.517528	0.00154055
BsPlsY-BsPlsC (G3P)	0.00403373	0.0275355	0.389386	0.0304184
BsPlsY (G1P)	0.0181274	0	0.0929312	0.00236859
BsPlsY-BsPlsC (G1P)	0.0122901	0.0424925	0.0603987	0.00834537
Stdev
	OA	Oleoyl-CoA	LPA (18:1)	PA (18:1/18:1)
No Enzyme	0.00360813	1.87147e-06	2.20961e-05	0.000376273
BsPlsY (G3P)	0.000229528	2.27995e-06	0.05974	0.00131536
BsPlsY-BsPlsC (G3P)	0.00383358	0.00265126	0.120706	0.0067408
BsPlsY (G1P)	0.0047403	0	0.00690511	0.00300215
BsPlsY-BsPlsC (G1P)	0.00275062	0.0104234	0.00873689	0.000672009
Due to differences in ionization of different lipid species, only ion counts of a single lipid species can be compared, not between lipid species. To further improve visualization, lipid species were scaled
	Oleic acid	Oleoyl-CoA	LPA	PA
No enzyme_1	3.31014	0	0.000558093	0.033774
No enzyme_2	3.35449	3.84327e-05	0.0011737	0.034779
No enzyme_3	4.58162	5.46608e-05	0.000652985	0.0049619
BsPlsY_G3P_1	0.0789043	5.92349e-05	6.74244	0.0360809
BsPlsY_G3P_2	0.149821	0	8.42137	0.137664
BsPlsY_G3P_3	0.0638633	0	8.12494	0.0342287
BsPlsY-BsPlsC_G3P_1	0.359933	0.44419	5.20931	1.10552
BsPlsY-BsPlsC_G3P_2	0.368245	0.426667	7.88255	1.30045
BsPlsY-BsPlsC_G3P_3	1.69206	0.368239	4.43051	1.70052
BsPlsY_G1P_1	3.99001	0	1.29555	0.262386
BsPlsY_G1P_2	4.33718	0	1.38433	0.0218954
BsPlsY_G1P_3	2.54927	0	1.50203	0.0354784
BsPlsY-BsPlsC_G1P_1	2.78716	0.813423	0.817806	0.40837
BsPlsY-BsPlsC_G1P_2	2.76394	0.514667	0.84356	0.369433
BsPlsY-BsPlsC_G1P_3	1.82292	0.584071	1.05658	0.348822
Average
	OA	Oleoyl-CoA	LPA (18:1)	PA (18:1/18:1)
No Enzyme	3.74875	3.10312e-05	0.000794926	0.024505
BsPlsY (G3P)	0.0975294	1.9745e-05	7.76292	0.0693246
BsPlsY-BsPlsC (G3P)	0.806746	0.413032	5.84079	1.36883
BsPlsY (G1P)	3.62549	0	1.39397	0.106587
BsPlsY-BsPlsC (G1P)	2.45801	0.637387	0.90598	0.375542
Stdev
	OA	Oleoyl-CoA	LPA (18:1)	PA (18:1/18:1)
No Enzyme	0.721625	2.8072e-05	0.000331441	0.0169323
BsPlsY (G3P)	0.0459057	3.41993e-05	0.896099	0.059191
BsPlsY-BsPlsC (G3P)	0.766716	0.0397689	1.81059	0.303336
BsPlsY (G1P)	0.94806	0	0.103577	0.135097
BsPlsY-BsPlsC (G1P)	0.550123	0.156351	0.131053	0.0302404
