# Supplementary material for: Bacterial lipid synthesizing enzymes PlsY and PlsC utilize both stereo-forms of glycerol-phosphate
Source: EMBO Rep. 2026 Jun 12;27(14):3928–43. doi: 10.1038/s44319-026-00827-z (PMC13400652; doi:10.1038/s44319-026-00827-z)
Supplement: Supplementary file 6 — Source data Fig. 4 [file 44319_2026_827_MOESM6_ESM.zip › Figure 4/4D/4D.xlsx]

## Sheet: Sheet1
	DOPE (ISTD) - integrated peak area of raw ion counts		OA - integrated peak area of raw ion counts	OA (corrected)		Oleoyl-CoA - integrated peak area of raw ion counts	Oleoyl-CoA (corrected)		LPA (18:1) - integrated peak area of raw ion counts	LPA (18:1) (corrected)		PA (18:1/18:1) - integrated peak area of raw ion counts	PA (18:1/18:1) (corrected)
No enzy_1	7.11344e+09		2.96098e+10	4.16252		45091.5	6.33891e-06		2.56397e+07	0.00360441		6.37139e+07	0.00895684
No enzy_2	6.80034e+09		2.55526e+10	3.75755		164930	2.42532e-05		8.07873e+07	0.0118799		6.41952e+07	0.00944001
No enzy_3	6.86513e+09		2.75944e+10	4.0195		765635	0.000111525		1.85715e+08	0.0270519		6.95902e+07	0.0101368
EcPlsY_G3P_1	5.6087e+09		2.12395e+10	3.78689		2.31572e+07	0.00412879		6.25104e+09	1.11452		2.68429e+08	0.0478593
EcPlsY_G3P_2	5.75993e+09		2.11012e+10	3.66345		2.17102e+07	0.00376917		6.41958e+09	1.11452		2.78162e+08	0.0482925
EcPlsY_G3P_3	6.00978e+09		2.14376e+10	3.56713		2.46923e+07	0.00410869		6.44017e+09	1.07162		2.69568e+08	0.044855
EcPlsY-EcPlsC_G3P_1	5.25132e+09		1.21613e+10	2.31586		4.46184e+09	0.849662		2.38653e+09	0.454463		1.93543e+09	0.368561
EcPlsY-EcPlsC_G3P_2	5.34076e+09		1.15434e+10	2.16137		4.24844e+09	0.795474		1.82093e+09	0.34095		2.09399e+09	0.392077
EcPlsY-EcPlsC_G3P_3	5.20064e+09		1.02705e+10	1.97485		4.73543e+09	0.910547		2.01992e+09	0.388399		1.75051e+09	0.336596
EcPlsY_G1P_1	5.64404e+09		2.29277e+10	4.06228		1.74016e+07	0.00308318		5.88453e+09	1.04261		2.40102e+08	0.0425408
EcPlsY_G1P_2	5.82757e+09		2.27339e+10	3.90109		2.03371e+07	0.00348982		5.02475e+09	0.862238		2.30497e+08	0.0395528
EcPlsY_G1P_3	5.50248e+09		1.93359e+10	3.51403		2.09826e+07	0.00381331		4.98343e+09	0.905671		2.2589e+08	0.0410524
EcPlsY-EcPlsC_G1P_1	5.61904e+09		1.41709e+10	2.52193		3.99691e+09	0.711316		3.50696e+09	0.624121		1.35559e+09	0.241249
EcPlsY-EcPlsC_G1P_2	5.61189e+09		1.19878e+10	2.13614		5.39291e+09	0.96098		3.01476e+09	0.537209		1.22037e+09	0.217461
EcPlsY-EcPlsC_G1P_3	5.64255e+09		1.61057e+10	2.85432		3.17231e+09	0.562212		3.76175e+09	0.666676		9.82852e+08	0.174186
Average
	OA	Oleoyl-CoA	LPA (18:1)	PA (18:1/18:1)
No Enzyme	3.97986	4.73724e-05	0.0141787	0.0095112
EcPlsY (G3P)	3.8258	0.0034621	0.93684	0.0410487
EcPlsY-EcPlsC (G3P)	2.15069	0.851894	0.394604	0.365744
EcPlsY (G1P)	3.67249	0.00400222	1.10022	0.0470023
EcPlsY-EcPlsC (G1P)	2.50413	0.744836	0.609335	0.210965
Stdev
	OA	Oleoyl-CoA	LPA (18:1)	PA (18:1/18:1)
No Enzyme	0.205376	5.62753e-05	0.0118916	0.000593168
EcPlsY-G3P	0.281773	0.000365854	0.0941392	0.00149399
EcPlsY/PlsC G3P	0.170757	0.0575689	0.0570108	0.0278477
EcPlsY-G1P	0.110159	0.000202073	0.0247735	0.0018722
EcPlsY/PlsC G1P	0.359421	0.201486	0.0659881	0.0340003
Due to differences in ionization of different lipid species, only ion counts of a single lipid species can be compared, not between lipid species. To further improve visualization, lipid species were scaled
	OA	Oleoyl-CoA	LPA (18:1)	PA (18:1/18:1)
No enzy_1	4.16252	6.33891e-06	0.00360441	0.0268705
No enzy_2	3.75755	2.42532e-05	0.0118799	0.02832
No enzy_3	4.0195	0.000111525	0.0270519	0.0304103
EcPlsY_G3P_1	3.78689	0.00412879	1.11452	0.127622
EcPlsY_G3P_2	3.66345	0.00376917	1.11452	0.118658
EcPlsY_G3P_3	3.56713	0.00410869	1.07162	0.123157
EcPlsY-EcPlsC_G3P_1	2.31586	0.849662	0.454463	1.10568
EcPlsY-EcPlsC_G3P_2	2.16137	0.795474	0.34095	1.17623
EcPlsY-EcPlsC_G3P_3	1.97485	0.910547	0.388399	1.00979
EcPlsY_G1P_1	4.06228	0.00308318	1.04261	0.143578
EcPlsY_G1P_2	3.90109	0.00348982	0.862238	0.144878
EcPlsY_G1P_3	3.51403	0.00381331	0.905671	0.134565
EcPlsY-EcPlsC_G1P_1	2.52193	0.711316	0.624121	0.723748
EcPlsY-EcPlsC_G1P_2	2.13614	0.96098	0.537209	0.652383
EcPlsY-EcPlsC_G1P_3	2.85432	0.562212	0.666676	0.522558
Average
	OA	Oleoyl-CoA	LPA (18:1)	PA (18:1/18:1)
No Enzyme	3.97986	4.73724e-05	0.0141787	0.0285336
EcPlsY (G3P)	3.67249	0.00400222	1.10022	0.123146
EcPlsY-EcPlsC (G3P)	2.15069	0.851894	0.394604	1.09723
EcPlsY (G1P)	3.8258	0.0034621	0.93684	0.141007
EcPlsY-EcPlsC (G1P)	2.50413	0.744836	0.609335	0.632896
Stdev
	OA	Oleoyl-CoA	LPA (18:1)	PA (18:1/18:1)
No Enzyme	0.205376	5.62753e-05	0.0118916	0.0017795
EcPlsY-G3P	0.110159	0.000202073	0.0247735	0.00448196
EcPlsY/PlsC G3P	0.170757	0.0575689	0.0570108	0.083543
EcPlsY-G1P	0.281773	0.000365854	0.0941392	0.00561661
EcPlsY/PlsC G1P	0.359421	0.201486	0.0659881	0.102001
