# Supplementary material for: Bacterial lipid synthesizing enzymes PlsY and PlsC utilize both stereo-forms of glycerol-phosphate
Source: EMBO Rep. 2026 Jun 12;27(14):3928–43. doi: 10.1038/s44319-026-00827-z (PMC13400652; doi:10.1038/s44319-026-00827-z)
Supplement: Supplementary file 7 — Source data Fig. 5 [file 44319_2026_827_MOESM7_ESM.zip › Figure 5/5B/5B.xlsx]

## Sheet: Chromatogram
	Time	relative intensity
	23.9985	0
	24.0041	0
	24.0096	0
	24.0152	0
	24.0223	0
	24.0305	0
	24.036	0
	24.0416	0
	24.0485	0
	24.0554	0
	24.0622	0
	24.0678	0
	24.0734	0
	24.0804	0
	24.086	0
	24.0917	0
	24.0973	0
	24.103	0
	24.11	0
	24.1157	0.000849564
	24.1228	0
	24.1299	0
	24.137	0
	24.1428	0
	24.1482	0
	24.1538	0
	24.1594	0
	24.1665	0
	24.1721	0
	24.1792	0
	24.1848	0
	24.1903	0
	24.1975	0
	24.2031	0
	24.2087	0
	24.2159	0
	24.2215	0
	24.2272	0
	24.2328	0
	24.2397	0
	24.2454	0
	24.2524	0
	24.2579	0
	24.2636	0
	24.2692	0
	24.2777	0
	24.2833	0
	24.2902	0
	24.296	0
	24.3017	0.000845809
	24.3088	0
	24.3146	0
	24.3199	0
	24.3255	0
	24.3312	0
	24.3383	0
	24.344	0
	24.3497	0
	24.3568	0
	24.3624	0
	24.3679	0
	24.3736	0.0014267
	24.3791	0
	24.3863	0
	24.3919	0
	24.3975	0
	24.4031	0
	24.4101	0
	24.4157	0
	24.4213	0
	24.4282	0
	24.4338	0
	24.4394	0
	24.4449	0
	24.4503	0
	24.4559	0
	24.4628	0
	24.4699	0
	24.4755	0
	24.484	0
	24.4925	0
	24.4997	0
	24.5068	0
	24.5164	0
	24.522	0
	24.5275	0
	24.5347	0
	24.5431	0
	24.5487	0
	24.5542	0
	24.5612	0
	24.5697	0
	24.5752	0
	24.5821	0
	24.5893	0
	24.5948	0
	24.6017	0
	24.6073	0
	24.6145	0
	24.6216	0
	24.6287	0
	24.6342	0
	24.6411	0
	24.6494	0
	24.6551	0
	24.6605	0
	24.6661	0
	24.6733	0
	24.6816	0
	24.6898	0
	24.6966	0
	24.7035	0
	24.7118	0
	24.7187	0
	24.7243	0
	24.7298	0
	24.7354	0
	24.7425	0
	24.7525	0
	24.7608	0
	24.7661	0
	24.7714	0
	24.7785	0
	24.787	0
	24.7926	0
	24.7997	0
	24.8052	0
	24.8136	0
	24.8205	0
	24.8277	0
	24.8363	0
	24.8431	0
	24.8487	0
	24.8558	0
	24.8627	0
	24.8708	0
	24.8777	0
	24.8847	0
	24.8901	0
	24.8984	0
	24.9053	0
	24.9107	0
	24.9163	0
	24.922	0
	24.9291	0
	24.9346	0
	24.94	0
	24.9456	0
	24.9527	0
	24.9596	0
	24.9694	0
	24.975	0
	24.9818	0
	24.9914	0
	25.0011	0
	25.0065	0
	25.0135	0
	25.0202	0
	25.0258	0
	25.0314	0
	25.0397	0
	25.0479	0
	25.0548	0
	25.0604	0
	25.0676	0
	25.0732	0
	25.0788	0
	25.086	0
	25.0944	0
	25.1015	0
	25.1086	0
	25.1142	0
	25.1197	0
	25.1251	0
	25.1303	0
	25.1359	0
	25.1415	0
	25.1471	0
	25.1538	0
	25.1594	0
	25.1665	0
	25.1734	0
	25.1788	0
	25.1844	0
	25.1899	0
	25.1967	0
	25.2039	0
	25.2111	0
	25.2166	0
	25.2275	0
	25.2345	0
	25.2415	0
	25.247	0
	25.2554	0
	25.2607	0
	25.2663	0
	25.2734	0
	25.2789	0
	25.2845	0
	25.2901	0
	25.2953	0
	25.3006	0
	25.3058	0
	25.3111	0
	25.3166	0
	25.3222	0
	25.329	0
	25.3362	0
	25.3431	0
	25.3502	0
	25.3557	0
	25.3613	0
	25.3669	0
	25.3751	0
	25.3834	0
	25.3889	0
	25.3975	0
	25.4046	0
	25.4114	0
	25.4211	0
	25.4264	0
	25.4335	0
	25.4434	0
	25.4531	0
	25.4598	0
	25.4651	0
	25.4704	0
	25.4756	0
	25.4809	0
	25.4864	0
	25.492	0
	25.4991	0
	25.506	0
	25.5116	0
	25.5172	0
	25.5225	0
	25.5295	0
	25.5364	0
	25.5419	0
	25.5475	0
	25.5559	0
	25.5615	0
	25.5671	0
	25.5724	0
	25.578	0
	25.5835	0
	25.5905	0
	25.5959	0
	25.6029	0
	25.6085	0
	25.6155	0
	25.6211	0
	25.6293	0
	25.6364	0
	25.6418	0
	25.6472	0
	25.6526	0
	25.6582	0
	25.6638	0
	25.6693	0
	25.6749	0
	25.6817	0.00200422
	25.6872	0
	25.6927	0
	25.6983	0.00154442
	25.7039	0
	25.7121	0
	25.7192	0
	25.7248	0
	25.7318	0
	25.7374	0
	25.7429	0
	25.7485	0
	25.754	0
	25.7596	0
	25.7651	0
	25.7707	0
	25.7763	0
	25.7819	0
	25.7875	0
	25.7931	0
	25.7986	0
	25.8068	0
	25.8138	0
	25.8195	0.00121211
	25.8249	0
	25.8319	0
	25.8388	0
	25.8459	0
	25.8515	0
	25.8571	0
	25.8629	0
	25.8685	0.00102886
	25.8743	0.0013655
	25.88	0
	25.8896	0
	25.8981	0
	25.9066	0.00100859
	25.9124	0
	25.9195	0
	25.9252	0
	25.9309	0
	25.938	0
	25.9451	0.0014926
	25.9523	0.0011064
	25.9579	0
	25.965	0
	25.9708	0
	25.9788	0
	25.986	0
	25.9916	0
	25.9971	0
	26.0067	0
	26.0122	0
	26.0178	0
	26.0232	0
	26.0302	0
	26.0374	0
	26.0429	0
	26.0484	0
	26.0568	0
	26.0651	0
	26.0734	0
	26.0817	0.00139328
	26.0916	0
	26.0971	0
	26.1043	0
	26.1128	0
	26.1184	0
	26.124	0.00156038
	26.1296	0
	26.138	0
	26.1449	0
	26.1531	0
	26.1586	0
	26.164	0.00184501
	26.1711	0
	26.1796	0.00228509
	26.1852	0
	26.1923	0
	26.1978	0.001695
	26.2034	0.00319924
	26.2088	0.0027156
	26.2172	0.00329574
	26.2228	0.00442487
	26.2298	0.00479492
	26.2354	0.0042741
	26.2409	0.00548509
	26.2465	0.00766692
	26.252	0.00856924
	26.2576	0.0109985
	26.2646	0.0125418
	26.2701	0.0116434
	26.2757	0.0204273
	26.2828	0.023736
	26.2897	0.0244977
	26.2982	0.0344872
	26.3038	0.0379591
	26.3092	0.04976
	26.3163	0.0657009
	26.3248	0.0819522
	26.3304	0.102276
	26.3359	0.120634
	26.3428	0.148064
	26.3499	0.165451
	26.3569	0.226062
	26.364	0.258532
	26.3696	0.324388
	26.375	0.312028
	26.3821	0.356336
	26.3878	0.399219
	26.3947	0.445626
	26.4003	0.501246
	26.4058	0.585728
	26.4129	0.589219
	26.4201	0.627067
	26.4256	0.749299
	26.4327	0.723264
	26.4382	0.81208
	26.445	0.77786
	26.4506	0.845747
	26.4576	0.811294
	26.4661	0.920778
	26.4742	0.945633
	26.4825	0.894905
	26.4897	0.979859
	26.4982	0.968946
	26.5093	1
	26.5164	0.925595
	26.5274	0.980977
	26.5329	0.946975
	26.5385	0.983255
	26.5456	0.923187
	26.551	0.920902
	26.5565	0.966549
	26.562	0.918132
	26.5692	0.898275
	26.5775	0.859501
	26.5843	0.937377
	26.5928	0.834893
	26.5998	0.879211
	26.6069	0.84196
	26.6156	0.807974
	26.6226	0.731726
	26.6295	0.819904
	26.6392	0.68302
	26.6502	0.650271
	26.6598	0.620783
	26.6667	0.627015
	26.675	0.564835
	26.682	0.593988
	26.689	0.525642
	26.6946	0.555825
	26.703	0.510575
	26.7099	0.509824
	26.7195	0.506629
	26.7266	0.457466
	26.7322	0.464691
	26.7376	0.424804
	26.7432	0.422959
	26.7503	0.414387
	26.7572	0.381323
	26.764	0.414363
	26.7695	0.411764
	26.7752	0.363129
	26.7823	0.352723
	26.7879	0.364275
	26.7935	0.359679
	26.799	0.34811
	26.8059	0.319789
	26.8115	0.331638
	26.8211	0.315867
	26.8267	0.322487
	26.8323	0.325011
	26.8404	0.280186
	26.8476	0.302411
	26.8546	0.298723
	26.8601	0.262771
	26.8657	0.274311
	26.8712	0.293988
	26.8796	0.273906
	26.8867	0.263246
	26.8922	0.273613
	26.9007	0.259755
	26.9079	0.252648
	26.9135	0.226835
	26.919	0.248599
	26.9246	0.243131
	26.9317	0.247023
	26.9387	0.241987
	26.9457	0.224504
	26.9513	0.233517
	26.9568	0.217339
	26.9625	0.217121
	26.9696	0.208079
	26.9752	0.226154
	26.9823	0.202232
	26.9879	0.210784
	26.9935	0.201326
	26.9992	0.209931
	27.0046	0.195985
	27.0141	0.206543
	27.0213	0.186003
	27.0282	0.188949
	27.0338	0.185615
	27.0394	0.200972
	27.045	0.171992
	27.0508	0.168596
	27.0564	0.183837
	27.0621	0.18548
	27.0705	0.166419
	27.0774	0.17374
	27.083	0.169062
	27.0928	0.150145
	27.0997	0.153666
	27.1053	0.151566
	27.1124	0.143994
	27.1196	0.15296
	27.1267	0.147209
	27.1365	0.124724
	27.1451	0.133755
	27.1551	0.120772
	27.1634	0.112896
	27.1733	0.0895521
	27.1818	0.0626695
	27.19	0.0501618
	27.1968	0.0516625
	27.2036	0.0231547
	27.2108	0.0247791
	27.2176	0
	27.2263	0.0312369
	27.2326	0.0182935
	27.2377	0
	27.2446	0
	27.2498	0
	27.2547	0
	27.2617	0
	27.2685	0
	27.2752	0
	27.2833	0
	27.2904	0
	27.3001	0
	27.3072	0
	27.3123	0
	27.3194	0
	27.325	0
	27.3306	0
	27.3377	0
	27.3448	0
	27.3519	0
	27.3575	0
	27.3657	0
	27.3726	0
	27.3809	0
	27.3886	0
	27.3937	0
	27.4029	0
	27.41	0
	27.4156	0
	27.4211	0
	27.4262	0
	27.4318	0
	27.4374	0
	27.4453	0
	27.4524	0.0164922
	27.4593	0
	27.4644	0
	27.4695	0
	27.4763	0
	27.4814	0
	27.487	0
	27.4921	0
	27.4992	0
	27.5048	0
	27.5099	0
	27.5156	0
	27.5207	0
	27.5279	0
	27.533	0
	27.5401	0.0191282
	27.548	0
	27.5548	0
	27.5619	0
	27.569	0.0119474
	27.5772	0
	27.5839	0.010519
	27.5935	0.0146666
	27.5987	0.0146989
	27.6042	0.0111532
	27.6113	0.0155766
	27.6198	0.0184208
	27.6283	0.0143767
	27.635	0.0151493
	27.6421	0.0147841
	27.6476	0
	27.6529	0
	27.6599	0.0210898
	27.6652	0.0244552
	27.6722	0.02151
	27.6778	0.0231098
	27.6863	0.021946
	27.6916	0.0155139
	27.6971	0.032308
	27.7024	0.0246096
	27.7123	0.0179
	27.7179	0.0210031
	27.7248	0.0223526
	27.7317	0.0201823
	27.737	0.0136912
	27.7422	0.0134503
	27.7484	0.0148331
	27.754	0.0254443
	27.7596	0.0100851
	27.7651	0.0127791
	27.7726	0.0149358
	27.7807	0.0141003
	27.7862	0
	27.7918	0.00821345
	27.7973	0.0111977
	27.8044	0
	27.8115	0
	27.8197	0.0100498
	27.825	0.0121628
	27.8305	0.0122172
	27.8376	0
	27.8448	0.0103855
	27.8504	0.00632357
	27.856	0.0100613
	27.8631	0.00730925
	27.8687	0
	27.8739	0
	27.8808	0.0108968
	27.8891	0.00869897
	27.8943	0.00799097
	27.9025	0.0141602
	27.911	0
	27.9162	0
	27.9233	0.0127534
	27.9288	0.00744706
	27.9344	0
	27.9397	0.013133
	27.9469	0.017139
	27.9551	0.0126192
	27.9647	0.014583
	27.9718	0.0202352
	27.98	0.0202337
	27.9856	0.0200069
	27.991	0.0187295
	27.9995	0.017541
	28.005	0.018062
	28.0105	0.0170339
	28.0176	0.0203373
	28.0232	0.0207799
	28.0303	0.0225648
	28.0374	0.0175038
	28.0445	0.0197807
	28.0516	0.0235492
	28.0585	0.020186
	28.0657	0.0180964
	28.0727	0.015837
	28.081	0.0172774
	28.0908	0.0163929
	28.0964	0.0158629
	28.1034	0.00908649
	28.1105	0
	28.1162	0.0164744
	28.1217	0.0169226
	28.13	0
	28.1383	0.0135067
	28.1439	0.01237
	28.151	0.0145443
	28.1579	0.00920345
	28.1663	0.0116575
	28.1719	0.0112681
	28.1774	0.01066
	28.1828	0.0131496
	28.1898	0.0122531
	28.1954	0.00871211
	28.2037	0.0126473
	28.2108	0
	28.218	0
	28.2252	0.0147392
	28.2335	0.014329
	28.2388	0.0142171
	28.2472	0.0148449
	28.2555	0.0179501
	28.2624	0.0178855
	28.268	0.0157827
	28.2736	0.0177308
	28.2791	0.0181724
	28.2846	0.0164695
	28.2902	0.0154487
	28.2999	0.0149702
	28.3055	0.0138138
	28.311	0.016322
	28.3182	0.016894
	28.3237	0.0156692
	28.3306	0.0182276
	28.3362	0.0197298
	28.3418	0.0156887
	28.3474	0.0161286
	28.3531	0.0184707
	28.3615	0.0201102
	28.3684	0.0146087
	28.3742	0.0152753
	28.3812	0.0141114
	28.387	0.0137316
	28.3926	0.01638
	28.3983	0.0164551
	28.4052	0.0170331
	28.4123	0.0177806
	28.4179	0.0180271
	28.4235	0.019834
	28.4304	0.0135495
	28.4376	0.0149093
	28.4448	0.0158948
	28.4504	0.0140656
	28.4575	0.0163642
	28.4645	0.0143281
	28.4741	0.0101476
	28.4813	0.0134464
	28.4884	0.0151376
	28.4968	0.0124359
	28.5023	0.0139411
	28.5079	0.00928174
	28.5164	0
	28.5236	0.0148592
	28.5291	0.0147736
	28.5374	0.0123379
	28.543	0.0113885
	28.5486	0.0126565
	28.5541	0.0127254
	28.5598	0.01526
	28.5652	0.0107265
	28.5721	0.0121618
	28.5792	0.0105327
	28.5849	0.0147026
	28.5905	0.0142441
	28.5961	0.0109538
	28.6058	0.0122271
	28.6141	0.0147927
	28.6212	0.0122891
	28.6269	0.0114979
	28.6339	0.0133936
	28.6411	0.011231
	28.6479	0.01383
	28.6536	0.0144946
	28.6607	0.0121389
	28.6662	0.0115982
	28.6718	0.0128152
	28.6774	0.0115946
	28.6845	0.0107586
	28.6916	0.0109003
	28.6985	0.0113109
	28.7041	0.0119061
	28.7112	0.0109341
	28.7168	0.00854821
	28.7225	0.0120918
	28.7282	0.0130825
	28.7337	0.0094479
	28.7434	0.0113049
	28.749	0.00828067
	28.7561	0.00976557
	28.7631	0.00914093
	28.7703	0.00993849
	28.7774	0.0108344
	28.7844	0.0123389
	28.7913	0.00941505
	28.797	0.0110278
	28.8027	0.00811357
	28.8096	0.00749644
	28.8165	0.00978022
	28.8233	0.00833549
	28.829	0.00801725
	28.8348	0.00891657
	28.8407	0.00955736
	28.8465	0.00870855
	28.8522	0.00849226
	28.8593	0.0104345
	28.865	0.00885762
	28.8719	0.0096471
	28.8779	0.00976313
	28.8864	0.00890944
	28.8934	0.00914563
	28.8993	0.00870273
	28.9048	0.00844964
	28.9092	0.00908367
	28.9136	0.00981138
	28.9192	0.00636919
	28.9249	0.0081438
	28.9321	0.00932211
	28.9406	0.00860115
	28.9462	0.00698595
	28.9533	0.00713915
	28.9618	0.00693545
	28.9689	0.00700379
	28.9761	0.00592611
	28.9831	0.00980631
	28.9914	0.00643622
	28.9996	0.00649386
	29.0052	0.00564373
	29.0124	0.0066435
	29.0178	0.00430095
	29.0233	0.00558797
	29.0287	0.00583636
	29.037	0.00575901
	29.0454	0.00551006
	29.0536	0
	29.0619	0.00423355
	29.0674	0.00457507
	29.0759	0.00688757
	29.0814	0.00562271
	29.0868	0.00643115
	29.0952	0.00677511
	29.1007	0.00756591
	29.1063	0.00591409
	29.1119	0.00863739
	29.1174	0.00465599
	29.123	0.00378727
	29.1298	0.00411358
	29.1381	0.00526974
	29.145	0.00438187
	29.1505	0.0059522
	29.1561	0.00728635
	29.1617	0.0106326
	29.17	0.00703589
	29.1796	0.00685997
	29.1851	0.0059676
	29.1908	0.00637483
	29.1963	0.00642458
	29.2018	0.00773263
	29.2089	0.0065729
	29.2147	0.00730137
	29.223	0.00627551
	29.2325	0.0096503
	29.2394	0.00448025
	29.2453	0.00633014
	29.2505	0.00509231
	29.2565	0.00794422
	29.2624	0.00713371
	29.2684	0.00804392
	29.2741	0.00651658
	29.2799	0.00618764
	29.2859	0.00744988
	29.2917	0.00676516
	29.2976	0.0062143
	29.3034	0.00618933
	29.3104	0.00652371
	29.3173	0.0074649
	29.3234	0.00638515
	29.3288	0.00587898
	29.3346	0.00709259
	29.3417	0.00678468
	29.349	0.00649179
	29.3559	0.00569518
	29.362	0.00531461
	29.3674	0.00681397
	29.3718	0.00544754
	29.3762	0.00623402
	29.3806	0.0073898
	29.3864	0.00582472
	29.3925	0.00564167
	29.3996	0.0067706
	29.4066	0.00604082
	29.4125	0.0062633
	29.4198	0.00796187
	29.4259	0.00593775
	29.4318	0.00539234
	29.4379	0.0050037
	29.4438	0.00596178
	29.4499	0.00691235
	29.4558	0.00438901
	29.4616	0.00644223
	29.4674	0.00560093
	29.4733	0.00751033
	29.4792	0.00734361
	29.4877	0.00626593
	29.4949	0.00450428
	29.502	0.00576183
	29.5078	0.00416221
	29.5134	0.00505871
	29.5206	0.00508631
	29.5288	0.00481501
	29.5345	0.00389222
	29.5402	0.00450241
	29.5456	0.00453357
	29.551	0.0044367
	29.5564	0.00390706
	29.5633	0.00381093
	29.569	0.00457525
	29.576	0.00558253
	29.5829	0.00615291
	29.5884	0.00527443
	29.5956	0.00406871
	29.6027	0.00546575
	29.6098	0.00670996
	29.6182	0.00593549
	29.6254	0.00590189
	29.6311	0.006225
	29.6396	0.00500576
	29.6455	0.00403041
	29.6514	0.00601754
	29.6584	0.00660144
	29.6642	0.00455667
	29.6714	0.00640393
	29.6773	0.00444758
	29.6834	0.0046312
	29.6894	0.00547157
	29.6953	0.00544585
	29.7012	0.00599708
	29.7071	0.00474197
	29.7132	0.00512217
	29.7186	0.00569386
	29.7246	0.00626631
	29.7308	0.00559473
	29.737	0.00494212
	29.7431	0.00554498
	29.7504	0.00473972
	29.7575	0.00503674
	29.7647	0.00555042
	29.7707	0.00521792
	29.7778	0.00459009
	29.784	0.00451217
	29.7925	0.00472264
	29.7987	0.00497497
	29.8046	0.00581909
	29.8107	0.00465242
	29.8191	0.00418812
	29.8252	0.0048918
	29.8313	0.00503505
	29.8384	0.00523012
	29.8445	0.00508405
	29.8518	0.00573892
	29.8589	0.00482383
	29.8651	0.00507391
	29.8725	0.00462106
	29.8785	0.00335057
	29.8847	0.0034803
	29.8901	0.00424369
	29.8945	0.0057714
	29.8989	0.0050741
	29.9062	0.00461431
	29.9147	0.00511653
	29.9207	0.00510621
	29.9279	0.00528795
	29.935	0.00433569
	29.941	0.00583599
	29.9471	0.00453714
	29.9544	0.00445228
	29.9617	0.00535948
	29.9678	0.00400919
	29.9738	0.00361811
	29.98	0.00608626
	29.9859	0.00670789
	29.9932	0.00386124
	29.9993	0.00511409
	30.0054	0.0033808

## Sheet: Spectrum - MS
	Full ms2 data points						Screenshot from Xcalibur software
	Mass	Relative Intensity
	49.5032	0
	49.5035	0
	49.5038	0
	49.5042	0
	50.6731	0
	50.6735	0
	50.6738	0
	50.6742	0
	50.6745	0.00138085
	50.6749	0.00250866
	50.6752	0.00300801
	50.6755	0.00254969
	50.6759	0.00152385
	50.6762	0.000710653
	50.6766	0
	50.6769	0
	50.6773	0
	50.6776	0
	54.2039	0
	54.2043	0
	54.2047	0
	54.205	0
	54.2054	0.00143712
	54.2058	0.00204599
	54.2062	0.00210014
	54.2066	0.00152476
	54.2069	0.000697573
	54.2074	0
	54.2078	0
	54.2081	0
	54.2085	0
	61.984	0
	61.9844	0
	61.9849	0
	61.9854	0
	61.9858	0.00114942
	61.9863	0.00271331
	61.9867	0.00388586
	61.9872	0.00373665
	61.9877	0.00239426
	61.9881	0.00094691
	61.9887	0
	61.9891	0
	61.9896	0
	61.9901	0
	70.308	0
	70.3086	0
	70.3091	0
	70.3097	0
	70.3102	0
	70.3108	0
	70.3114	0
	70.3119	0
	70.3125	0
	70.313	0
	70.3137	0
	70.3143	0
	70.3148	0
	70.3154	0
	78.9492	0
	78.9499	0
	78.9505	0
	78.9512	0
	78.9519	0.000708544
	78.9525	0.00148002
	78.9532	0.00333943
	78.9539	0.00622416
	78.9545	0.00758743
	78.9552	0.0169784
	78.9559	0.0543404
	78.9565	0.125131
	78.9572	0.202169
	78.9579	0.225448
	78.9585	0.154812
	78.9592	0.0807642
	78.9599	0.0218499
	78.9605	0.00471428
	78.9612	0.00333448
	78.9618	0.00347259
	78.9625	0.00202383
	78.9631	0
	78.9638	0
	78.9645	0
	78.9651	0
	78.9658	0
	78.9665	0
	78.9671	0
	78.9678	0
	78.9685	0
	79.4767	0
	79.4774	0
	79.4781	0
	79.4788	0
	79.4794	0.000793947
	79.4801	0.00161885
	79.4808	0.0021433
	79.4814	0.00200891
	79.4821	0.00132637
	79.4829	0
	79.4835	0
	79.4842	0
	79.4849	0
	88.3668	0
	88.3675	0
	88.3683	0
	88.3691	0
	88.3699	0.000928691
	88.3707	0.00159637
	88.3715	0.0019172
	88.3723	0.00170519
	88.3731	0.00115306
	88.3739	0
	88.3747	0
	88.3755	0
	88.3762	0
	92.1585	0
	92.1593	0
	92.1602	0
	92.161	0
	92.1619	0.000790675
	92.1627	0.00150688
	92.1635	0.00182195
	92.1644	0.00152159
	92.1652	0.000819393
	92.1661	0
	92.1669	0
	92.1677	0
	92.1686	0
	92.9124	0
	92.9133	0
	92.9141	0
	92.915	0
	92.9158	0.0011457
	92.9167	0.00179065
	92.9175	0.00197634
	92.9184	0.00154982
	92.9192	0.000802183
	92.9202	0
	92.921	0
	92.9219	0
	92.9227	0
	96.9595	0
	96.9604	0
	96.9613	0
	96.9622	0
	96.9631	0.000704598
	96.964	0.00108408
	96.9649	0.00292165
	96.9658	0.00983827
	96.9668	0.0232079
	96.9677	0.0377447
	96.9686	0.0426052
	96.9695	0.0294988
	96.9704	0.0155338
	96.9713	0.00419001
	96.9722	0.000728288
	96.973	0
	96.9739	0
	96.9748	0
	96.9757	0
	97.6651	0
	97.666	0
	97.6669	0
	97.6678	0
	97.6687	0
	97.6696	0
	97.6706	0
	97.6715	0
	97.6724	0
	97.6733	0
	97.6742	0
	97.6751	0
	97.6761	0
	97.677	0.00350547
	97.6779	0.00312941
	97.6788	0.00168964
	97.6797	0.000207725
	97.6807	0
	97.6816	0
	97.6825	0
	97.6834	0
	102.817	0
	102.818	0
	102.819	0
	102.82	0
	102.821	0.000621024
	102.822	0.00155647
	102.823	0.00223938
	102.824	0.00217288
	102.825	0.00142686
	102.826	0
	102.827	0
	102.828	0
	102.829	0
	132.037	0
	132.039	0
	132.04	0
	132.042	0
	132.043	0.00102164
	132.045	0.00172464
	132.046	0.00202502
	132.048	0.00177521
	132.049	0.00115169
	132.051	0
	132.052	0
	132.054	0
	132.055	0
	134.973	0
	134.974	0
	134.976	0
	134.977	0
	134.979	0.000733351
	134.98	0.00190939
	134.982	0.0050585
	134.983	0.00843848
	134.984	0.0104195
	134.986	0.00802004
	134.987	0.004591
	134.989	0.00135952
	134.99	0
	134.992	0
	134.993	0
	134.995	0
	134.996	0
	135.563	0
	135.565	0
	135.566	0
	135.568	0
	135.569	0.00102255
	135.571	0.00163661
	135.572	0.00199783
	135.574	0.00181283
	135.575	0.00112425
	135.577	0
	135.578	0
	135.58	0
	135.581	0
	139.882	0
	139.884	0
	139.886	0
	139.887	0
	139.889	0.0011678
	139.89	0.00187524
	139.892	0.00204393
	139.893	0.00159649
	139.895	0.000863467
	139.897	0
	139.898	0
	139.9	0
	139.901	0
	152.975	0
	152.977	0
	152.979	0
	152.98	0
	152.982	0
	152.984	0.00512574
	152.986	0.00727751
	152.988	0.0222966
	152.989	0.0807197
	152.991	0.244939
	152.993	0.421196
	152.995	0.55062
	152.996	0.432281
	152.998	0.254341
	153	0.0872708
	153.002	0.0238074
	153.004	0.00751387
	153.005	0.00568885
	153.007	0.000437421
	153.009	0
	153.011	0
	153.013	0
	153.014	0
	153.043	0
	153.045	0
	153.047	0
	153.049	0
	153.05	0
	153.052	0
	153.054	0
	153.056	0
	153.058	0
	153.059	0
	153.061	0
	153.063	0
	153.064	0
	153.066	0
	153.983	0
	153.985	0
	153.986	0
	153.988	0
	153.99	7.11659e-05
	153.992	0.00125545
	153.994	0.00550855
	153.995	0.0109068
	153.997	0.0161166
	153.999	0.0146826
	154.001	0.00907282
	154.003	0.00393943
	154.005	0.00100525
	154.007	0
	154.008	0
	154.01	0
	154.012	0
	170.99	0
	170.992	0
	170.994	0
	170.997	0
	170.999	0.00106487
	171.001	0.00412567
	171.003	0.00774464
	171.005	0.0108823
	171.007	0.00912005
	171.009	0.00537466
	171.011	0.00196117
	171.013	0.000481657
	171.016	0
	171.018	0
	171.02	0
	171.022	0
	225.166	0
	225.169	0
	225.172	0
	225.176	0
	225.179	0.000495181
	225.182	0.00168949
	225.185	0.00274904
	225.188	0.00278814
	225.192	0.00180255
	225.195	0.000648915
	225.198	0
	225.201	0
	225.205	0
	225.208	0
	236.574	0
	236.578	0
	236.581	0
	236.584	0
	236.588	0.000627501
	236.591	0.00164025
	236.595	0.00264855
	236.598	0.00288898
	236.602	0.00220544
	236.605	0.00110689
	236.609	0
	236.612	0
	236.616	0
	236.619	0
	253.172	0
	253.176	0
	253.179	0
	253.183	0
	253.187	0.00077229
	253.191	0.00134352
	253.195	0.00530129
	253.198	0.00662037
	253.202	0.0194055
	253.206	0.070551
	253.21	0.18947
	253.214	0.31773
	253.218	0.387375
	253.221	0.28554
	253.225	0.160924
	253.229	0.0507161
	253.233	0.0139977
	253.237	0.00613512
	253.241	0.00501681
	253.244	0.00175488
	253.248	0
	253.252	0
	253.256	0
	253.26	0
	253.263	0
	254.176	0
	254.18	0
	254.183	0
	254.187	0
	254.191	0
	254.195	0
	254.199	0
	254.203	0
	254.206	0.00390767
	254.21	0.014633
	254.214	0.0335546
	254.218	0.0539933
	254.222	0.0589317
	254.226	0.0399659
	254.229	0.0207172
	254.233	0.00576244
	254.237	0.0012197
	254.241	0.000395183
	254.245	0
	254.249	0
	254.253	0
	254.256	0
	255.201	0
	255.205	0
	255.209	0
	255.213	0
	255.217	0.0010909
	255.221	0.00197039
	255.224	0.00246087
	255.228	0.00224052
	255.232	0.00147087
	255.236	0
	255.24	0
	255.244	0
	255.248	0
	267.205	0
	267.209	0
	267.214	0
	267.218	0
	267.222	0.00147245
	267.226	0.00316431
	267.23	0.00465283
	267.234	0.0048692
	267.238	0.00367107
	267.243	0.00190679
	267.247	0.000539652
	267.251	0
	267.255	0
	267.259	0
	267.263	0
	281.057	0
	281.062	0
	281.066	0
	281.071	0
	281.075	0
	281.08	0
	281.084	0
	281.089	0
	281.093	0
	281.098	0
	281.102	0
	281.106	0
	281.111	0
	281.191	0
	281.196	0
	281.2	0
	281.205	0
	281.209	0
	281.214	0.00332231
	281.218	0.0101006
	281.223	0.0203649
	281.227	0.0233391
	281.232	0.0618731
	281.236	0.220016
	281.241	0.533655
	281.245	0.873941
	281.25	1
	281.254	0.702198
	281.259	0.378152
	281.263	0.114041
	281.267	0.0331495
	281.272	0.0200943
	281.276	0.0158176
	281.281	0.00667694
	281.285	0.00278867
	281.29	0
	281.294	0
	281.299	0
	281.303	0
	281.308	0
	281.312	0
	281.317	0
	281.321	0
	281.326	0
	281.33	0
	281.335	0
	281.339	0
	281.37	0
	281.375	0
	281.379	0
	281.384	0
	281.388	0
	281.393	0
	281.397	0
	281.402	0
	281.406	0
	281.411	0
	281.415	0
	281.42	0
	281.424	0
	281.429	0
	282.196	0
	282.201	0
	282.205	0
	282.21	0
	282.214	0
	282.219	0.00223099
	282.223	0.00343821
	282.228	0.00416752
	282.232	0.00518566
	282.237	0.015426
	282.241	0.0533539
	282.246	0.107661
	282.25	0.164547
	282.255	0.160477
	282.259	0.102134
	282.264	0.0477855
	282.268	0.0129075
	282.273	0.00392121
	282.277	0.00336223
	282.282	0.00231902
	282.286	0.00422043
	282.29	0.000267311
	282.296	0
	282.3	0
	282.305	0
	282.309	0
	283.22	0
	283.225	0
	283.229	0
	283.234	0
	283.238	0.000386388
	283.243	0.00204714
	283.247	0.00616361
	283.252	0.0105679
	283.256	0.0132106
	283.261	0.00992143
	283.265	0.00563494
	283.27	0.00158613
	283.274	0.000249755
	283.278	0
	283.282	0
	283.287	0
	283.291	0
	389.162	0
	389.169	0
	389.176	0
	389.183	0
	389.191	0.00108192
	389.198	0.00344394
	389.205	0.00562207
	389.213	0.00603756
	389.22	0.00378278
	389.227	0.00157936
	389.234	0.000749796
	389.242	0
	389.249	0
	389.256	0
	389.264	0
	390.11	0
	390.117	0
	390.125	0
	390.132	0
	390.139	0.00147277
	390.146	0.00196096
	390.154	0.00204941
	390.161	0.00171291
	390.168	0.00109152
	390.176	0
	390.183	0
	390.19	0
	390.198	0
	417.174	0
	417.182	0
	417.19	0
	417.198	0
	417.206	0.000790785
	417.214	0.00286753
	417.222	0.0100878
	417.23	0.0196099
	417.238	0.0286619
	417.246	0.0257498
	417.254	0.015822
	417.263	0.00654306
	417.271	0.00163333
	417.279	0.000532149
	417.286	0
	417.295	0
	417.303	0
	417.311	0
	418.185	0
	418.193	0
	418.202	0
	418.21	0
	418.218	0.00105077
	418.226	0.00326731
	418.234	0.00577798
	418.242	0.00758472
	418.25	0.00588625
	418.258	0.00334475
	418.266	0.000913538
	418.276	0
	418.284	0
	418.292	0
	418.3	0
	435.177	0
	435.186	0
	435.194	0
	435.203	0
	435.212	0.000932346
	435.22	0.00215576
	435.229	0.00743731
	435.237	0.0174056
	435.246	0.0282345
	435.255	0.0311066
	435.263	0.0208804
	435.272	0.0104193
	435.28	0.00239318
	435.289	0.000350236
	435.297	0
	435.305	0
	435.314	0
	435.322	0
	436.194	0
	436.202	0
	436.211	0
	436.22	0
	436.228	0.00108287
	436.237	0.002865
	436.246	0.00516635
	436.254	0.00650827
	436.263	0.00471935
	436.272	0.00198881
	436.28	0.000704538
	436.289	0
	436.297	0
	436.306	0
	436.315	0
	712.121	0
	712.139	0
	712.157	0
	712.175	0
