# Supplementary material for: Bacterial lipid synthesizing enzymes PlsY and PlsC utilize both stereo-forms of glycerol-phosphate
Source: EMBO Rep. 2026 Jun 12;27(14):3928–43. doi: 10.1038/s44319-026-00827-z (PMC13400652; doi:10.1038/s44319-026-00827-z)
Supplement: Supplementary file 7 — Source data Fig. 5 [file 44319_2026_827_MOESM7_ESM.zip › Figure 5/5C/5C.xlsx]

## Sheet: Chromatogram
	Time	relative intensity
	24.0052	0
	24.0108	0
	24.0164	0
	24.022	0
	24.0276	0
	24.033	0
	24.0401	0
	24.0484	0
	24.0553	0
	24.0633	0
	24.0704	0
	24.076	0
	24.0816	0
	24.0873	0
	24.093	0
	24.1	0
	24.1056	0
	24.1112	0
	24.1169	0
	24.1253	0
	24.1311	0
	24.1379	0
	24.1437	0
	24.1493	0
	24.1579	0
	24.1662	0
	24.172	0
	24.1774	0
	24.1857	0
	24.1913	0
	24.1971	0
	24.2025	0
	24.2079	0
	24.2135	0
	24.2191	0
	24.2248	0
	24.2304	0
	24.2361	0
	24.2419	0
	24.2476	0
	24.2547	0
	24.2605	0
	24.2676	0
	24.2746	0
	24.2815	0
	24.2872	0
	24.2932	0
	24.3029	0
	24.3087	0
	24.3145	0
	24.3202	0
	24.3286	0
	24.3343	0
	24.3428	0
	24.3486	0
	24.354	0
	24.3609	0
	24.3681	0
	24.3737	0
	24.3792	0
	24.3848	0
	24.3903	0
	24.3959	0
	24.4015	0
	24.4071	0
	24.4127	0
	24.4183	0
	24.4239	0
	24.4321	0
	24.4377	0
	24.4446	0
	24.4518	0
	24.4573	0
	24.4645	0
	24.4701	0
	24.4772	0
	24.4853	0
	24.4924	0
	24.498	0
	24.5036	0
	24.5107	0
	24.5178	0
	24.5249	0
	24.5319	0
	24.539	0
	24.5461	0
	24.5533	0
	24.5589	0
	24.5644	0
	24.57	0
	24.5786	0
	24.584	0
	24.5895	0
	24.5951	0
	24.6036	0
	24.6092	0
	24.6147	0
	24.6203	0
	24.6286	0
	24.6343	0
	24.6414	0
	24.647	0
	24.6539	0
	24.6608	0
	24.669	0
	24.6746	0
	24.6802	0
	24.6871	0
	24.6927	0
	24.6982	0
	24.7036	0
	24.709	0
	24.7161	0
	24.7218	0
	24.7273	0
	24.7329	0
	24.7385	0
	24.7455	0
	24.7527	0
	24.7599	0
	24.7655	0
	24.7741	0
	24.7796	0
	24.7852	0
	24.7923	0
	24.7994	0
	24.8078	0
	24.8149	0
	24.822	0
	24.8289	0
	24.8384	0
	24.8454	0
	24.851	0
	24.8562	0
	24.8618	0
	24.8674	0
	24.8726	0
	24.8797	0
	24.8881	0
	24.8938	0
	24.9006	0
	24.9077	0
	24.9159	0
	24.9216	0
	24.9272	0
	24.9328	0
	24.9384	0
	24.944	0
	24.9494	0
	24.9549	0
	24.962	0
	24.9692	0
	24.9749	0
	24.9832	0
	24.9903	0
	24.9975	0
	25.0069	0
	25.0138	0
	25.0206	0
	25.0316	0
	25.0384	0
	25.0455	0
	25.0541	0
	25.0594	0
	25.0665	0
	25.0733	0
	25.0788	0
	25.0844	0
	25.0927	0
	25.0983	0
	25.1053	0
	25.1106	0
	25.1162	0
	25.1215	0
	25.1271	0
	25.1342	0
	25.1398	0
	25.1469	0
	25.1522	0
	25.1591	0
	25.1674	0
	25.1729	0
	25.1785	0
	25.1853	0
	25.1935	0
	25.1991	0
	25.2061	0
	25.2129	0
	25.2182	0
	25.2253	0
	25.2307	0
	25.2378	0
	25.2449	0
	25.2517	0
	25.2572	0
	25.2643	0
	25.2699	0
	25.277	0
	25.2822	0
	25.2878	0
	25.2931	0
	25.2987	0
	25.3042	0
	25.3098	0
	25.3155	0
	25.3226	0
	25.3281	0
	25.3337	0
	25.339	0
	25.3446	0
	25.3502	0
	25.3557	0
	25.3653	0
	25.3762	0
	25.3818	0
	25.3903	0
	25.3959	0
	25.403	0
	25.4101	0
	25.4157	0
	25.4213	0
	25.4283	0
	25.4339	0
	25.4395	0
	25.4466	0
	25.4537	0
	25.4608	0
	25.4661	0
	25.4745	0
	25.4801	0
	25.4857	0
	25.4914	0
	25.4969	0
	25.5025	0
	25.5078	0
	25.5149	0
	25.5204	0
	25.526	0
	25.5316	0
	25.5372	0
	25.5428	0
	25.5496	0
	25.5564	0
	25.5619	0
	25.5676	0
	25.5729	0
	25.5782	0
	25.5866	0
	25.5921	0
	25.5993	0
	25.6064	0
	25.612	0
	25.6177	0
	25.6248	0
	25.6304	0
	25.636	0
	25.6416	0
	25.6472	0
	25.6527	0
	25.6582	0
	25.6636	0
	25.6692	0
	25.6747	0
	25.6802	0
	25.6872	0
	25.6927	0
	25.6983	0
	25.7039	0
	25.7095	0
	25.7151	0
	25.722	0
	25.729	0
	25.7346	0
	25.7402	0
	25.7474	0
	25.7529	0
	25.7586	0
	25.7641	0
	25.7697	0
	25.7752	0
	25.7808	0
	25.7864	0
	25.792	0
	25.7975	0
	25.8045	0
	25.8129	0
	25.82	0
	25.8256	0
	25.8312	0
	25.8367	0
	25.8422	0
	25.8479	0
	25.8535	0
	25.8592	0
	25.8663	0
	25.8719	0
	25.8775	0
	25.8831	0
	25.8887	0
	25.8943	0
	25.9014	0
	25.9113	0
	25.9184	0
	25.9268	0
	25.9325	0
	25.9384	0
	25.9443	0
	25.9502	0
	25.9561	0
	25.9616	0
	25.9685	0
	25.9757	0
	25.9825	0
	25.9894	0
	25.995	0
	26.0021	0
	26.0092	0
	26.0148	0
	26.0219	0
	26.0275	0
	26.0331	0
	26.0386	0
	26.044	0
	26.0525	0
	26.0597	0
	26.0668	0
	26.0739	0
	26.0808	0
	26.0892	0
	26.0948	0
	26.1032	0
	26.1088	0
	26.1158	0
	26.1243	0
	26.1298	0
	26.1369	0
	26.1437	0
	26.1493	0
	26.1577	0
	26.166	0
	26.1731	0
	26.1787	0
	26.1858	0
	26.1914	0
	26.197	0
	26.2026	0
	26.2082	0
	26.2136	0
	26.2192	0
	26.2249	0
	26.2304	0.000103728
	26.236	0
	26.2416	0.000179213
	26.2473	0.000355253
	26.253	0.000749892
	26.2587	0.0012622
	26.2645	0.00266817
	26.2715	0.00553665
	26.2798	0.0104054
	26.2857	0.0182185
	26.2928	0.0318959
	26.2984	0.0500787
	26.304	0.0724769
	26.3096	0.0934904
	26.3166	0.134635
	26.3237	0.180014
	26.3293	0.226684
	26.3404	0.313183
	26.3487	0.388579
	26.3559	0.468522
	26.3615	0.509716
	26.3685	0.590761
	26.3771	0.651642
	26.3825	0.680199
	26.388	0.740547
	26.3934	0.768733
	26.399	0.842967
	26.4061	0.829122
	26.4117	0.915737
	26.417	0.950188
	26.4226	0.896565
	26.4279	0.938335
	26.4332	0.955757
	26.4388	1
	26.446	0.978648
	26.4529	0.917616
	26.4601	0.903855
	26.4673	0.903147
	26.4742	0.842312
	26.4796	0.87833
	26.4852	0.857517
	26.4949	0.835947
	26.5047	0.797039
	26.5116	0.721307
	26.5185	0.762025
	26.5282	0.704465
	26.5352	0.691174
	26.5435	0.665006
	26.5504	0.671821
	26.5602	0.614552
	26.5687	0.623625
	26.5769	0.583547
	26.584	0.57123
	26.5926	0.530461
	26.6023	0.486688
	26.6109	0.505309
	26.618	0.482055
	26.625	0.458648
	26.6305	0.414901
	26.6391	0.395821
	26.6473	0.377592
	26.6543	0.360369
	26.6641	0.348945
	26.6737	0.326977
	26.6792	0.331926
	26.6862	0.300985
	26.6934	0.304214
	26.699	0.280764
	26.7075	0.260873
	26.7131	0.259942
	26.7187	0.261125
	26.7256	0.277962
	26.7326	0.253091
	26.7397	0.248346
	26.7453	0.238621
	26.7535	0.234937
	26.7631	0.229904
	26.7687	0.241043
	26.7742	0.240939
	26.7798	0.219555
	26.7866	0.25317
	26.7922	0.260591
	26.8007	0.214776
	26.8076	0.205209
	26.8161	0.229383
	26.8242	0.212578
	26.8298	0.204878
	26.8354	0.190626
	26.8409	0.202475
	26.848	0.193352
	26.8563	0.192738
	26.8618	0.189992
	26.8674	0.179454
	26.8729	0.184916
	26.8784	0.17734
	26.8838	0.185218
	26.8894	0.180315
	26.8965	0.186352
	26.9034	0.167211
	26.9103	0.167983
	26.9159	0.167157
	26.9215	0.166586
	26.9283	0.160791
	26.9339	0.155153
	26.9395	0.146394
	26.945	0.143712
	26.9521	0.156064
	26.9577	0.145204
	26.9662	0.137207
	26.9718	0.137823
	26.9788	0.137804
	26.9844	0.125908
	26.99	0.127097
	26.9956	0.123147
	27.0012	0.121535
	27.0083	0.131515
	27.014	0.130242
	27.0196	0.120322
	27.0251	0.119062
	27.0323	0.115029
	27.0379	0.124115
	27.0464	0.11147
	27.0521	0.108186
	27.0577	0.119779
	27.0634	0.115958
	27.069	0.10368
	27.076	0.106121
	27.0831	0.10946
	27.0902	0.0997486
	27.0986	0.099514
	27.1055	0.10116
	27.1126	0.101442
	27.1182	0.096134
	27.1254	0.0907303
	27.134	0.089368
	27.1395	0.0816928
	27.1477	0.0849154
	27.1577	0.0727085
	27.1663	0.070941
	27.1716	0.0663967
	27.1788	0.0522311
	27.1873	0.0431333
	27.1926	0.0323597
	27.2007	0.0267258
	27.2075	0.0235105
	27.2146	0.0200533
	27.2209	0.0158797
	27.2265	0.0143861
	27.2332	0.0106873
	27.2407	0.0110482
	27.2463	0.012359
	27.2532	0.00836127
	27.2601	0.00773266
	27.2657	0.00512233
	27.2713	0.00838338
	27.2795	0.00567623
	27.2846	0.00606247
	27.2916	0.00548166
	27.2979	0.00549817
	27.3035	0.00762059
	27.3106	0.00486287
	27.3161	0.00498676
	27.3217	0.00578011
	27.3287	0.00430306
	27.3344	0.00534761
	27.3427	0.00309071
	27.3496	0.00402828
	27.3548	0.00573042
	27.3619	0.00498663
	27.3675	0.00246687
	27.3756	0.00295692
	27.385	0.0042258
	27.3921	0.00397203
	27.399	0.00291042
	27.4059	0.0053453
	27.4115	0.00245638
	27.4171	0.00495365
	27.426	0.00372228
	27.4329	0
	27.4384	0.00388983
	27.444	0.00383486
	27.4508	0.00486762
	27.457	0
	27.4638	0.00429867
	27.4705	0.00387525
	27.4761	0.00374987
	27.4832	0.00346294
	27.4903	0.00534614
	27.4958	0.00339305
	27.501	0.00479179
	27.508	0.00445812
	27.5135	0.0059716
	27.5192	0.0044265
	27.5243	0.00406602
	27.5295	0.00412816
	27.535	0.00259647
	27.5402	0.0076767
	27.5472	0.0053763
	27.5557	0.00461269
	27.5637	0.00616907
	27.5709	0.00574683
	27.5777	0.00470507
	27.5832	0.00750969
	27.593	0.00707497
	27.6023	0.00532626
	27.613	0.00674386
	27.6186	0.00723203
	27.6256	0.00919699
	27.6312	0.00688398
	27.6364	0.00789643
	27.6444	0.0108376
	27.65	0.00830905
	27.6552	0.00805971
	27.6621	0.0115679
	27.6691	0.0102492
	27.6744	0.00977118
	27.6796	0.0105752
	27.6851	0.0129157
	27.6923	0.0115068
	27.6976	0.014229
	27.7047	0.0107431
	27.7119	0.013945
	27.7189	0.0123255
	27.7245	0.0127211
	27.7314	0.0117997
	27.7369	0.012946
	27.7441	0.013129
	27.7493	0.0119931
	27.7549	0.0119367
	27.7602	0.00898411
	27.7672	0.0101552
	27.7728	0.00866632
	27.7795	0.00907482
	27.7851	0.00715768
	27.7907	0.00795881
	27.8001	0.00704879
	27.8056	0.0065208
	27.8109	0.00613344
	27.8171	0.00620433
	27.8242	0.00477275
	27.8298	0.00518992
	27.8366	0.00594676
	27.8442	0.00524461
	27.8527	0.00496434
	27.8598	0.00557889
	27.8655	0.00406781
	27.871	0.00504048
	27.8782	0.00644815
	27.8834	0.00543381
	27.8917	0.00526421
	27.8973	0.00551863
	27.9055	0.00606982
	27.9138	0.00450239
	27.9191	0.00711352
	27.9261	0.00475704
	27.9333	0.00643734
	27.9386	0.00672116
	27.9455	0.00646413
	27.9525	0.00575748
	27.9581	0.00720978
	27.9637	0.00814247
	27.9734	0.00869041
	27.9816	0.00838793
	27.987	0.00974869
	27.9926	0.00894877
	27.9995	0.0104379
	28.0066	0.0108354
	28.0137	0.00973376
	28.0193	0.0110319
	28.0264	0.0108752
	28.0335	0.0105492
	28.0392	0.0132316
	28.0447	0.0104575
	28.0503	0.0119367
	28.0557	0.0127397
	28.0612	0.0108883
	28.0668	0.0117428
	28.0739	0.0117267
	28.0795	0.0117993
	28.0905	0.0118983
	28.0975	0.0106742
	28.1045	0.0111208
	28.11	0.0111986
	28.117	0.0111032
	28.1239	0.0105306
	28.1307	0.00933434
	28.1363	0.00922178
	28.1432	0.00859105
	28.1503	0.00821516
	28.1572	0.0077108
	28.1655	0.00786282
	28.1727	0.00762109
	28.1782	0.00687103
	28.1838	0.00654392
	28.1909	0.00788469
	28.1965	0.0074018
	28.202	0.00794179
	28.2091	0.00754674
	28.2162	0.00714522
	28.2216	0.00707854
	28.2269	0.00775224
	28.2324	0.00832183
	28.238	0.00728275
	28.2452	0.00815901
	28.2537	0.00654443
	28.2619	0.00791241
	28.2717	0.00718643
	28.2827	0.00780465
	28.2913	0.00800974
	28.2982	0.0076372
	28.305	0.00869323
	28.3133	0.0081684
	28.3189	0.00795857
	28.3244	0.00814167
	28.3315	0.00861336
	28.3384	0.00793052
	28.3468	0.00864961
	28.3536	0.0085946
	28.3592	0.00862001
	28.3648	0.00772661
	28.3704	0.00843872
	28.376	0.00785641
	28.3815	0.00886364
	28.3897	0.00788051
	28.3953	0.00862045
	28.4007	0.00795465
	28.4063	0.00743814
	28.4118	0.00793145
	28.4172	0.00698495
	28.4226	0.00710292
	28.4324	0.00715029
	28.4406	0.00903895
	28.4489	0.00703691
	28.4558	0.00787428
	28.4644	0.00699296
	28.4728	0.00724192
	28.4797	0.00754226
	28.488	0.00619052
	28.4948	0.0064654
	28.5004	0.0066095
	28.5075	0.00644038
	28.5145	0.00601213
	28.52	0.00660099
	28.5269	0.00643631
	28.534	0.00610731
	28.5423	0.00637397
	28.5478	0.0066352
	28.5532	0.00664523
	28.5602	0.00626933
	28.5657	0.00609067
	28.5711	0.00612142
	28.5767	0.00697883
	28.5822	0.00601999
	28.5877	0.00555275
	28.5931	0.00635478
	28.6015	0.00590747
	28.6085	0.00667888
	28.6155	0.00602068
	28.6224	0.00651206
	28.6323	0.00697526
	28.6379	0.00643818
	28.6451	0.00593561
	28.6506	0.0059249
	28.6575	0.0063763
	28.6671	0.00603079
	28.674	0.0063844
	28.6809	0.00623323
	28.6865	0.00645254
	28.6935	0.00675614
	28.7004	0.00618333
	28.7075	0.00580221
	28.7158	0.00597423
	28.7214	0.00654025
	28.7269	0.00542069
	28.7326	0.00627511
	28.738	0.00587809
	28.7432	0.00560939
	28.7501	0.00561978
	28.7557	0.00578315
	28.7611	0.00558801
	28.7695	0.00531265
	28.7752	0.00477904
	28.7822	0.00462236
	28.7894	0.00511944
	28.7977	0.00504677
	28.8033	0.00534952
	28.8089	0.00510262
	28.8144	0.00469333
	28.82	0.00549877
	28.8285	0.00536079
	28.8367	0.00522427
	28.8449	0.0047954
	28.8518	0.00503277
	28.8587	0.00492959
	28.8645	0.00581371
	28.8701	0.00517549
	28.8757	0.00488505
	28.8826	0.00545823
	28.8885	0.00497041
	28.8943	0.00542874
	28.9	0.00511729
	28.9059	0.00520165
	28.9113	0.00488214
	28.9182	0.00492666
	28.9253	0.00500856
	28.9312	0.00535196
	28.9366	0.0053112
	28.9409	0.00471627
	28.9453	0.00498853
	28.9522	0.00464607
	28.958	0.0047789
	28.9666	0.0043372
	28.9749	0.0045406
	28.982	0.00447628
	28.9891	0.00338174
	28.9987	0.00374237
	29.0085	0.00358876
	29.0141	0.00389713
	29.0223	0.00361213
	29.0292	0.00361389
	29.0364	0.00366789
	29.0419	0.00314128
	29.0475	0.00277931
	29.053	0.0030836
	29.0585	0.0028836
	29.067	0.0027408
	29.0726	0.00264032
	29.0797	0.00304607
	29.0853	0.00295223
	29.0923	0.0032197
	29.0994	0.00325135
	29.108	0.00258555
	29.1135	0.00290732
	29.1191	0.00338646
	29.1245	0.00293465
	29.1301	0.00314429
	29.1357	0.00261773
	29.1412	0.00319911
	29.1468	0.00319002
	29.1537	0.00357359
	29.1593	0.00349218
	29.1676	0.00283258
	29.1758	0.00351488
	29.1827	0.0034951
	29.1923	0.00351794
	29.1992	0.00383922
	29.2048	0.0032946
	29.2103	0.00389843
	29.2159	0.00389302
	29.2216	0.00368385
	29.2286	0.00382575
	29.2344	0.00435749
	29.2415	0.00386174
	29.2472	0.00365199
	29.2528	0.00351352
	29.2585	0.00399083
	29.2684	0.00369425
	29.2755	0.00390092
	29.2814	0.00353232
	29.2871	0.00404627
	29.293	0.00403022
	29.2989	0.00421719
	29.3087	0.00468907
	29.3146	0.00409301
	29.3206	0.00381401
	29.3266	0.00392416
	29.3324	0.00410434
	29.3384	0.00443006
	29.3441	0.00380348
	29.3524	0.00404263
	29.3584	0.00388695
	29.3654	0.00379232
	29.3737	0.00333216
	29.3808	0.0036338
	29.3867	0.00328643
	29.3927	0.00350417
	29.3985	0.00378987
	29.4046	0.00380572
	29.41	0.00364894
	29.416	0.00349896
	29.4221	0.00369544
	29.4282	0.00356646
	29.4341	0.00387139
	29.4413	0.00343548
	29.4473	0.00338683
	29.4528	0.00367567
	29.4588	0.00375894
	29.4649	0.00358833
	29.4707	0.00329681
	29.4767	0.00343271
	29.4826	0.00355867
	29.4884	0.00310229
	29.4943	0.00351281
	29.5	0.00331545
	29.5085	0.00310688
	29.5142	0.00336744
	29.5214	0.0033207
	29.5309	0.00278767
	29.5392	0.00315388
	29.5487	0.00301082
	29.5556	0.0028356
	29.5613	0.00282894
	29.5669	0.00270418
	29.5726	0.00321699
	29.5779	0.00250801
	29.5835	0.00277119
	29.5892	0.00288332
	29.5947	0.00260588
	29.6004	0.00259293
	29.6058	0.0028477
	29.6114	0.00264019
	29.617	0.00299897
	29.6227	0.00246253
	29.6283	0.00284305
	29.634	0.00281752
	29.6411	0.00296337
	29.6468	0.00281703
	29.6539	0.00250352
	29.6596	0.00325488
	29.6653	0.00335182
	29.6751	0.00321076
	29.6821	0.00290101
	29.6893	0.0030565
	29.6951	0.00278995
	29.7034	0.00303162
	29.7095	0.00307268
	29.7155	0.00291531
	29.7238	0.00321438
	29.7309	0.00316803
	29.737	0.00310415
	29.743	0.00284529
	29.7485	0.00305965
	29.7544	0.00278379
	29.7605	0.00327782
	29.7664	0.00320144
	29.7725	0.00316405
	29.778	0.0033344
	29.785	0.00320213
	29.791	0.00298032
	29.797	0.00294568
	29.803	0.00286646
	29.8103	0.00290517
	29.8174	0.00301138
	29.8236	0.0033076
	29.8321	0.00305594
	29.8394	0.00290702
	29.8479	0.00295326
	29.8552	0.00293672
	29.8625	0.00287159
	29.8687	0.00324962
	29.8772	0.00283028
	29.8833	0.00323482
	29.8893	0.00302023
	29.8964	0.00301004
	29.906	0.00282685
	29.9123	0.00279275
	29.9182	0.00297562
	29.9242	0.00255531
	29.9304	0.00268717
	29.9364	0.00311435
	29.9426	0.00286233
	29.9479	0.00301153
	29.955	0.00281199
	29.9635	0.00278817
	29.9695	0.00325572
	29.9756	0.00292253
	29.9829	0.00274534
	29.9902	0.00308047
	29.9961	0.00291077

## Sheet: Spectrum - MS
Full ms2 data points						Screenshot from Xcalibur software
Mass	relative intensity
49.5032	0
49.5035	0
49.5038	0
49.5042	0
52.072	0
52.0724	0
52.0728	0
52.0731	0
52.0735	0.0012836
52.0738	0.00194976
52.0742	0.0020911
52.0745	0.00165756
52.0749	0.000938642
52.0753	0
52.0757	0
52.0761	0
52.0764	0
63.3006	0
63.3011	0
63.3015	0
63.302	0
63.3025	0
63.303	0
63.3034	0
63.3039	0
63.3044	0
63.3051	0
63.3056	0
63.306	0
63.3065	0
78.9492	0
78.9499	0
78.9505	0
78.9512	0
78.9519	0.000643712
78.9525	0.00144157
78.9532	0.0028381
78.9539	0.00585501
78.9545	0.00777867
78.9552	0.0182194
78.9559	0.0577438
78.9565	0.126103
78.9572	0.200219
78.9579	0.214455
78.9585	0.143345
78.9592	0.0723178
78.9599	0.0186704
78.9605	0.00365114
78.9612	0.00290043
78.9619	0.00283397
78.9625	0.00128668
78.9632	0.000168776
78.964	0
78.9647	0
78.9653	0
78.966	0
96.9604	0
96.9613	0
96.9622	0
96.9631	0
96.964	0.000679783
96.9649	0.00250354
96.9658	0.00930866
96.9667	0.021181
96.9676	0.0341413
96.9685	0.0370686
96.9695	0.0249499
96.9704	0.0126894
96.9713	0.00324594
96.9722	0.000602542
96.973	0
96.9739	0
96.9748	0
96.9757	0
97.6696	0
97.6705	0
97.6715	0
97.6724	0
97.6733	0
97.6742	0
97.6751	0
97.676	0
97.677	0
97.6779	0
97.6788	0
97.6797	0
97.6808	0
97.6817	0
97.6826	0
97.6836	0
122.895	0
122.897	0
122.898	0
122.899	0
122.901	0.00134775
122.902	0.00217653
122.903	0.00256015
122.904	0.00222781
122.906	0.00139016
122.907	0
122.908	0
122.91	0
122.911	0
134.972	0
134.974	0
134.975	0
134.977	0
134.978	0.00055783
134.98	0.00126114
134.981	0.00407767
134.983	0.0073528
134.984	0.00996907
134.986	0.00821155
134.987	0.00469503
134.989	0.00141959
134.99	0.000858076
134.992	0
134.993	0
134.995	0
134.996	0
152.975	0
152.977	0
152.979	0
152.98	0
152.982	0.00098986
152.984	0.00605682
152.986	0.00837812
152.988	0.0247195
152.989	0.0868574
152.991	0.250407
152.993	0.424908
152.995	0.540878
152.997	0.413605
152.998	0.240298
153	0.0782864
153.002	0.0204967
153.004	0.00618181
153.005	0.00503422
153.007	0.000347589
153.009	0
153.011	0
153.013	0
153.014	0
153.983	0
153.985	0
153.987	0
153.989	0
153.99	0.000305337
153.992	0.00146505
153.994	0.00563361
153.996	0.0110758
153.998	0.0163029
153.999	0.0147629
154.001	0.0090005
154.003	0.00369018
154.005	0.00066819
154.007	0
154.008	0
154.01	0
154.012	0
154.988	0
154.99	0
154.992	0
154.994	0
154.996	0.0013062
154.998	0.00268757
154.999	0.00346359
155.001	0.00310581
155.003	0.00194118
155.005	0.00077921
155.007	0
155.009	0
155.011	0
155.013	0
170.988	0
170.991	0
170.993	0
170.995	0
170.997	9.3791e-05
170.999	0.00150533
171.001	0.00538581
171.003	0.00958077
171.005	0.0127982
171.007	0.0101251
171.01	0.00583356
171.012	0.00167714
171.014	0.000222168
171.016	0
171.018	0
171.02	0
171.022	0
188.849	0
188.852	0
188.854	0
188.856	0
188.859	0.00128691
188.861	0.00207216
188.864	0.00235839
188.866	0.00197343
188.869	0.00116071
188.872	0
188.874	0
188.877	0
188.879	0
237.217	0
237.221	0
237.224	0
237.228	0
237.231	0.00164107
237.235	0.0022669
237.238	0.00236399
237.242	0.00194482
237.245	0.00127475
237.248	0
237.252	0.00144446
237.255	0.00287702
237.259	0.00440944
237.262	0.00498977
237.266	0.00419776
237.269	0.0025598
237.273	0.00104021
237.276	0
237.28	0
237.283	0
237.287	0
253.168	0
253.172	0
253.176	0
253.179	0
253.183	0
253.187	0.0036487
253.191	0.00630303
253.195	0.016713
253.198	0.0200874
253.202	0.0550177
253.206	0.196145
253.21	0.50503
253.214	0.839225
253.218	1
253.221	0.724134
253.225	0.401701
253.229	0.12444
253.233	0.0344909
253.237	0.0170016
253.24	0.01357
253.244	0.0044361
253.248	0.000771714
253.252	0
253.256	0
253.26	0
253.263	0
253.267	0
253.271	0
253.275	0
253.279	0
253.283	0
253.286	0
253.29	0
253.294	0
254.176	0
254.18	0
254.184	0
254.187	0
254.191	0.00113066
254.195	0.00182192
254.199	0.00356946
254.203	0.004325
254.207	0.0111549
254.21	0.0380587
254.214	0.0830219
254.218	0.131506
254.222	0.138829
254.226	0.0921826
254.23	0.0463124
254.233	0.0126425
254.237	0.00329342
254.241	0.00258759
254.245	0.00221691
254.249	0.0048462
254.253	0
254.256	0
254.26	0
254.264	0
254.268	0
255.197	0
255.201	0
255.205	0
255.209	0
255.213	0.00125112
255.217	0.00374991
255.22	0.00628783
255.224	0.00712236
255.228	0.00492891
255.232	0.00210113
255.236	0.000799163
255.24	0
255.244	0
255.248	0
255.252	0
281.191	0
281.196	0
281.2	0
281.205	0
281.209	0
281.214	0.0018642
281.218	0.00278063
281.223	0.00631557
281.227	0.00787742
281.232	0.0212473
281.236	0.0740008
281.241	0.173167
281.245	0.280845
281.25	0.314143
281.254	0.217098
281.259	0.114782
281.263	0.0336606
281.267	0.00941771
281.272	0.0059267
281.276	0.00461823
281.281	0.00159758
281.285	0.000222175
281.29	0
281.294	0
281.299	0
281.303	0
282.21	0
282.214	0
282.219	0
282.223	0
282.228	0.000913853
282.232	0.00146905
282.237	0.00540417
282.241	0.0189401
282.246	0.0373212
282.25	0.0559731
282.255	0.0527361
282.259	0.0329657
282.264	0.0146655
282.268	0.00359249
282.273	0.000716455
282.277	0
282.281	0
282.286	0
282.29	0
283.224	0
283.228	0
283.233	0
283.237	0
283.242	0.000980027
283.246	0.00276872
283.251	0.0044958
283.255	0.00484847
283.26	0.00356119
283.265	0.00166466
283.269	0
283.274	0
283.278	0
283.283	0
389.148	0
389.155	0
389.162	0
389.169	0
389.177	0.00107021
389.184	0.00308268
389.191	0.0100672
389.199	0.0210909
389.206	0.0327805
389.213	0.0336532
389.22	0.0219903
389.228	0.0107765
389.235	0.00262684
389.242	0.000251602
389.249	0
389.256	0
389.264	0
389.271	0
390.161	0
390.168	0
390.176	0
390.183	0
390.19	0.00111811
390.198	0.00300142
390.205	0.00547694
390.212	0.00717116
390.22	0.00549483
390.227	0.00309681
390.234	0.000914525
390.242	0
390.249	0
390.257	0
390.264	0
407.151	0
407.159	0
407.167	0
407.175	0
407.182	0.000568696
407.19	0.0020695
407.198	0.00728854
407.206	0.0186086
407.214	0.0309482
407.221	0.0369566
407.229	0.026762
407.237	0.014699
407.245	0.00408954
407.253	0.000611225
407.259	0
407.267	0
407.275	0
407.283	0
408.165	0
408.173	0
408.181	0
408.189	0
408.196	0.000816311
408.204	0.00223808
408.212	0.0049245
408.22	0.00779413
408.228	0.00784396
408.236	0.00486734
408.243	0.00205736
408.251	0.000811363
408.259	0
408.266	0
408.274	0
408.282	0
466.16	0
466.169	0
466.179	0
466.188	0
466.198	0.0017643
466.208	0.00263032
466.217	0.00273858
466.227	0.00206388
466.236	0.00108997
466.245	0
466.254	0
466.264	0
466.274	0
674.577	0
674.594	0
674.61	0
674.627	0
674.644	0.00146515
674.66	0.00209961
674.677	0.00239341
674.694	0.00215003
674.71	0.00144708
674.727	0
674.743	0
674.76	0
674.777	0
712.119	0
712.137	0
712.155	0
712.173	0
